# Supplementary material for: Role of pH on Nanostructured SERS Active Substrates for Detection of Organic Dyes
Source: Molecules. 2021 Apr 19;26(8):2360. doi: 10.3390/molecules26082360 (PMC8073486; doi:10.3390/molecules26082360)
Supplement: Supplementary file 1 [file molecules-26-02360-s001.zip]

Archive with 1 entries (1 files):
- molecules-1179528-supplementary.pdf
